# Supplementary material for: Chloropyridinyl Esters of Nonsteroidal Anti-Inflammatory Agents and Related Derivatives as Potent SARS-CoV-2 3CL Protease Inhibitors
Source: Molecules. 2021 Sep 24;26(19):5782. doi: 10.3390/molecules26195782 (PMC8510097; doi:10.3390/molecules26195782)
Supplement: Supplementary file 1 [file molecules-26-05782-s001.zip]

Archive with 1 entries (1 files):
- molecules-1377915-supplementary.pdf
